# Supplementary material for: Characterization of Charge States in Conducting Organic Nanoparticles by X-ray Photoemission Spectroscopy
Source: Materials (Basel). 2021 Apr 19;14(8):2058. doi: 10.3390/ma14082058 (PMC8072544; doi:10.3390/ma14082058)
Supplement: Supplementary file 1 [file materials-14-02058-s001.zip]

Archive with 1 entries (1 files):
- materials-1167236-supplementary.pdf
